# Supplementary material for: Online application for the diagnosis of atherosclerosis by six genes
Source: PLoS One. 2024 Apr 10;19(4):e0301912. doi: 10.1371/journal.pone.0301912 (PMC11006159; doi:10.1371/journal.pone.0301912)
Supplement: S1 Table — (CSV) [file pone.0301912.s004.csv]

	Class	Term	Adjusted.P.value	Genes
1	BP	cytokine-mediated signaling pathway (GO:0019221)	2.80241839850779e-23	IFITM3;IFITM1;CSF3R;IFITM2;ITGAM;CEBPD;ITGB2;FPR1;SLA;PIK3CD;CSF2RB;ADAR;PTPRJ;IFI30;TNF;PSMB10;ALOX5;CCL4;ITGAX;CCL3;TRIM25;PTK2B;GBP2;B2M;IL6R;JAK3;MCL1;HSPA8;STAT1;MX2;MX1;FOS;GAB2;YWHAZ;PSMB8;IL17RA;ISG20;NFKBIA;BCL6;IL1B;IRF1;IL2RB;LCP1
2	BP	neutrophil degranulation (GO:0043312)	1.89193773917786e-20	FCN1;ASAH1;GRN;ITGAM;SERPINA1;ITGB2;FPR1;HBB;PTPRJ;CTSS;FCGR3B;GM2A;ALOX5;COTL1;ITGAX;GUSB;B2M;ATP6V1D;S100A11;CD53;HSPA8;DYNC1H1;MGAM;CR1;SLC11A1;LYZ;IGF2R;CHIT1;FGR;TYROBP;PTPRC;FCGR2A;SELL;PECAM1;ADAM8;DOCK2
3	BP	neutrophil activation involved in immune response (GO:0002283)	1.89193773917786e-20	FCN1;ASAH1;GRN;ITGAM;SERPINA1;ITGB2;FPR1;HBB;PTPRJ;CTSS;FCGR3B;GM2A;ALOX5;COTL1;ITGAX;GUSB;B2M;ATP6V1D;S100A11;CD53;HSPA8;DYNC1H1;MGAM;CR1;SLC11A1;LYZ;IGF2R;CHIT1;FGR;TYROBP;PTPRC;FCGR2A;SELL;PECAM1;ADAM8;DOCK2
4	BP	neutrophil mediated immunity (GO:0002446)	1.89193773917786e-20	FCN1;ASAH1;GRN;ITGAM;SERPINA1;ITGB2;FPR1;HBB;PTPRJ;CTSS;FCGR3B;GM2A;ALOX5;COTL1;ITGAX;GUSB;B2M;ATP6V1D;S100A11;CD53;HSPA8;DYNC1H1;MGAM;CR1;SLC11A1;LYZ;IGF2R;CHIT1;FGR;TYROBP;PTPRC;FCGR2A;SELL;PECAM1;ADAM8;DOCK2
5	BP	cellular response to cytokine stimulus (GO:0071345)	1.24091809684408e-16	ASAH1;CSF3R;IFITM2;ITGAM;CEBPD;ITGB2;FPR1;SLA;PIK3CD;CSF2RB;PTPRJ;TNF;ZFP36L1;ZFP36;ALOX5;CCL4;ITGAX;CCL3;GBP2;IL6R;JAK3;MCL1;HSPA8;DUSP1;STAT1;FOS;GAB2;YWHAZ;BCL6;IL1B;IRF1;IL2RB
6	BP	innate immune response (GO:0045087)	8.77740448181721e-10	FCN1;IFITM3;LYN;IFITM1;IFITM2;CR1;NCF2;SLC11A1;MX1;SLA;PIK3CD;ADAR;TREM2;TREM1;FGR;TYROBP;TRIM25;TLR8;PTK2B;B2M
7	BP	cellular response to type I interferon (GO:0071357)	2.75668085178005e-09	IFITM3;ISG20;IFITM1;IFITM2;STAT1;IRF1;MX2;MX1;ADAR;GBP2;PSMB8
8	BP	type I interferon signaling pathway (GO:0060337)	2.75668085178005e-09	IFITM3;ISG20;IFITM1;IFITM2;STAT1;IRF1;MX2;MX1;ADAR;GBP2;PSMB8
9	BP	regulation of immune response (GO:0050776)	1.35460325946249e-08	LYN;IFITM1;ITGB2;TREM2;TREM1;FGR;FCGR3A;TYROBP;FCGR3B;FCGR2A;BCL6;SELL;IRF1;CD247;B2M
10	BP	positive regulation of cellular process (GO:0048522)	5.07672055701785e-08	GRN;NOTCH1;LRP1;HPN;HBB;PTPRJ;TREM2;TNF;ZFP36L1;LILRA5;ZFP36;ITGAX;PTK2B;IL6R;LYN;DYNC1H1;CR1;SLC11A1;GAB2;SLC6A6;ZNF639;IL1B;IL2RB;ADAM8;DOCK2
11	Wiki	Microglia Pathogen Phagocytosis Pathway WP3937	1.27598813749986e-08	LYN;ITGAM;TYROBP;NCF2;ITGB2;RAC2;PIK3CD;TREM2;TREM1
12	Wiki	Regulation of toll-like receptor signaling pathway WP1449	4.22565875304825e-07	NFKBIA;TLR1;STAT1;IL1B;CCL4;CCL3;TNFAIP3;PIK3CD;TLR8;FOS;TNF;TREM1
13	Wiki	Chemokine signaling pathway WP3929	1.43221495814703e-06	LYN;NFKBIA;FGR;STAT1;CCL4;RAC2;CCL3;PIK3CD;PTK2B;ARRB2;DOCK2;JAK3
14	Wiki	Toll-like Receptor Signaling Pathway WP75	1.43221495814703e-06	NFKBIA;TLR1;STAT1;IL1B;CCL4;CCL3;PIK3CD;TLR8;FOS;TNF
15	Wiki	The human immune response to tuberculosis WP4197	1.77089991120586e-06	IFITM1;STAT1;IRF1;MX1;TAP1;PSMB8
16	Wiki	miRNAs involvement in the immune response in sepsis WP4329	3.07062045309807e-05	NFKBIA;IRF1;CCL4;CCL3;TLR8;TNF
17	Wiki	IL-2 Signaling Pathway WP49	5.72770534636907e-05	STAT1;IL2RB;PTK2B;GAB2;FOS;JAK3
18	Wiki	Human Complement System WP2806	6.570309271548e-05	FCN1;FCGR3A;CR1;SELL;ITGB2;FPR1;ITGAX;ARRB2
19	Wiki	IL-4 Signaling Pathway WP395	0.000201091479598355	NFKBIA;STAT1;PIK3CD;GAB2;FOS;JAK3
20	Wiki	RANKL/RANK (Receptor activator of NFKB (ligand)) Signaling Pathway WP2018	0.000201679948909677	LYN;NFKBIA;STAT1;ACP5;GAB2;FOS
21	Hallmark	TNF-alpha Signaling via NF-kB	7.90180666696602e-23	PPP1R15A;BTG2;BCL2A1;CEBPD;PLEK;TNFAIP3;SAT1;TNF;LITAF;ZFP36;CCL4;CCNL1;IER2;IER3;MCL1;GADD45B;DUSP1;TAP1;G0S2;FOS;CFLAR;PNRC1;NFKBIA;BCL6;IL1B;IRF1;MXD1
22	Hallmark	Interferon Gamma Response	5.15860172791451e-18	IFITM3;IFITM2;STAT1;MX2;MX1;FPR1;TAP1;SECTM1;TNFAIP3;UBE2L6;CSF2RB;ADAR;IFI30;PSMB10;PSMB8;ISG20;NFKBIA;IRF1;IL2RB;TRIM25;TXNIP;LCP2;B2M
23	Hallmark	Interferon Alpha Response	3.53399883713432e-15	IFITM3;IFITM1;IFITM2;MX1;TAP1;UBE2L6;ADAR;IFI30;PSMB8;ISG20;SELL;IRF1;TRIM25;TXNIP;GBP2;B2M
24	Hallmark	Inflammatory Response	1.47378653943566e-12	LYN;IFITM1;BTG2;CSF3R;SEMA4D;AQP9;HPN;FPR1;NFKBIA;TLR1;SELL;IL1B;IRF1;IL2RB;NLRP3;FFAR2;LCP2;MXD1
25	Hallmark	Allograft Rejection	1.47378653943566e-12	LYN;STAT1;ITGB2;TAP1;TNF;CTSS;PSMB10;FGR;TLR1;PTPRC;IL1B;CCL4;IL2RB;NLRP3;LCP2;CD247;GBP2;B2M
26	Hallmark	Apoptosis	1.05562563807252e-09	IFITM3;BTG2;GADD45B;TAP1;CFLAR;TNF;SAT1;IGF2R;ISG20;IL1B;IRF1;TXNIP;IER3;MCL1
27	Hallmark	Complement	1.37987099730545e-08	FCN1;LYN;ITGAM;SERPINA1;CR1;LRP1;PLEK;TNFAIP3;LIPA;CTSS;IRF1;APOC1;LCP2;CALM1
28	Hallmark	KRAS Signaling Up	1.37987099730545e-08	PPP1R15A;ITGB2;TNFAIP3;G0S2;CTSS;PSMB8;GPNMB;ZNF639;IL1B;PECAM1;TLR8;ADAM8;LCP1;DOCK2
29	Hallmark	p53 Pathway	9.46330663444842e-07	PPP1R15A;BTG2;NOTCH1;GM2A;TAP1;TXNIP;FOS;IFI30;MXD1;SAT1;IER3;ZFP36L1
30	Hallmark	Hypoxia	4.31144353365492e-05	ISG20;PPP1R15A;SLC6A6;ZFP36;NAGK;DUSP1;TNFAIP3;FOS;PNRC1;IER3
